# Supplementary material for: Deciphering the Molecular Adapting Mechanism of Lactic Acid-Tolerant Saccharomyces cerevisiae Through Genomic and Transcriptomic Analysis
Source: Foods. 2025 Jun 8;14(12):2027. doi: 10.3390/foods14122027 (PMC12191993; doi:10.3390/foods14122027)
Supplement: Supplementary file 1 [file foods-14-02027-s001.zip]

Archive with 2 entries (2 files):
- foods-3666942-supplementary Figures.pdf
- foods-3666942-Supplementary Tables.pdf
